# Supplementary material for: A Retrospective View of the Triple-Negative Breast Cancer Microenvironment: Novel Markers, Interactions, and Mechanisms of Tumor-Associated Components Using Public Single-Cell RNA-Seq Datasets
Source: Cancers (Basel). 2024 Mar 16;16(6):1173. doi: 10.3390/cancers16061173 (PMC10969223; doi:10.3390/cancers16061173)
Supplement: Supplementary file 1 [file cancers-16-01173-s001.zip]

Archive with 1 entries (1 files):
- cancers-2876407-supplementary.pdf
